# Supplementary material for: Cold Atmospheric-Pressure Plasma Caused Protein Damage in Methicillin-Resistant Staphylococcus aureus Cells in Biofilms
Source: Microorganisms. 2021 May 17;9(5):1072. doi: 10.3390/microorganisms9051072 (PMC8156483; doi:10.3390/microorganisms9051072)
Supplement: Supplementary file 1 [file microorganisms-09-01072-s001.zip]

Archive with 1 entries (1 files):
- microorganisms-1212520-supplementary.pdf
